# Supplementary material for: The architecture and operating mechanism of a cnidarian stinging organelle
Source: Nat Commun. 2022 Jun 17;13:3494. doi: 10.1038/s41467-022-31090-0 (PMC9205923; doi:10.1038/s41467-022-31090-0)
Supplement: Supplementary file 16 — Source Data [file 41467_2022_31090_MOESM16_ESM.xlsx]

## Sheet: Sup. Fig. 1c
Sup. Fig. 1c
Replicate 1	Sample	Scramble 1
	Gene Target	GAPDH	Nemve1 232014
	Ct value	18.7798	19.9982
		18.782	19.938
		18.7919	19.9507
	Sample	KD Nemve1 232014
	Gene Target	GAPDH	Nemve1 232014
	Ct value	20.0491	22.747
		20.3593	22.5858
		19.8952	22.4549
Replicate 2	Sample	Scramble 2
	Gene Target	GAPDH	Nemve1 232014
	Ct value	18.948	19.9667
		18.9066	19.8963
		18.9322	19.9031
	Sample	KD2 Nemve1 232014
	Gene Target	GAPDH	Nemve1 232014
	Ct value	17.8242	20.2555
		17.8124	20.2713
		17.7449	20.0945
Replicate 3	Sample	Scramble 3
	Gene Target	GAPDH	Nemve1 232014
	Ct value	17.8044	19.2371
		17.7787	19.2667
		17.7305	19.2402
	Sample	KD3 Nemve1 232014
	Gene Target	GAPDH	Nemve1 232014
	Ct value	17.5577	19.9421
		17.3238	19.488
		17.2103	19.5073

## Sheet: Sup. Fig. 6d
Sup. Fig. 6d.	Sample		Channel	Mean	Area	StdDev	Min	Max	X	Y	XM	YM	Perim.	BX	BY	Width	Height	Major	Minor	Angle	Circ.	IntDen	Median	RawIntDen	Ch	AR	Round	Solidity	Length	File	Condition	Channel
	Scramble shRNA	1	TRITC	1183.81	5.108	590.693	122	2812	100.986	63.765	0	0	7.796	97.435	62.14	7.085	3.25	0	0	-24.375	1	6046.91	1134	1431222	1	0	0		7.796	Control_20220212_continue_.nd2_1_projection.tif	Control	A
			WGA	1518.28	5.108	476.797	77	2808	100.986	63.765	0	0	7.796	97.435	62.14	7.085	3.25	0	0	-24.375	1	7755.39	1542	1835594	2	0	0		7.796	Control_20220212_continue_.nd2_1_projection.tif	Control	B
	Scramble shRNA	2	TRITC	4434.22	5.56	1751.55	283	8710	32.175	66.284	0	0	8.485	28.015	65.39	8.32	1.82	0	0	12.386	0.97	24654.7	4571	5835433	1	0	0		8.485	Control_20220212_continue_001.nd2_1_projection.tif	Control	A
			WGA	4261.26	5.56	1126.83	566	6966	32.175	66.284	0	0	8.485	28.015	65.39	8.32	1.82	0	0	12.386	0.97	23693	4323	5607812	2	0	0		8.485	Control_20220212_continue_001.nd2_1_projection.tif	Control	B
	Scramble shRNA	3	TRITC	3778.35	4.005	1150.9	414	7084	31.046	90.228	0	0	6.093	29.51	87.62	3.055	5.265	0	0	60.085	1	15133.4	3779	3581875	1	0	0		6.093	Control_20220212_continue_002.nd2_1_projection.tif	Control	A
			WGA	2501.08	4.005	671.969	203	4159	31.046	90.228	0	0	6.093	29.51	87.62	3.055	5.265	0	0	60.085	1	10017.6	2574	2371024	2	0	0		6.093	Control_20220212_continue_002.nd2_1_projection.tif	Control	B
	Scramble shRNA	4	TRITC	6648.81	3.925	1945.83	1767	11166	103.832	68.835	0	0	5.981	100.945	67.99	5.72	1.69	0	0	-16.63	1	26096.8	6812	6176747	1	0	0		5.981	Control_20220212_continue_003.nd2_1_projection.tif	Control	A
			WGA	820.784	3.925	210.016	159	1427	103.832	68.835	0	0	5.981	100.945	67.99	5.72	1.69	0	0	-16.63	1	3221.6	824	762508	2	0	0		5.981	Control_20220212_continue_003.nd2_1_projection.tif	Control	B
	Scramble shRNA	5	TRITC	3231.38	4.018	990.687	629	5798	30.721	89.164	0	0	6.116	29.25	86.515	2.925	5.395	0	0	61.256	1	12983.6	3251	3073039	1	0	0		6.116	Control_20220212_continue_004.nd2_1_projection.tif	Control	A
			WGA	975.75	4.018	223.177	390	1882	30.721	89.164	0	0	6.116	29.25	86.515	2.925	5.395	0	0	61.256	1	3920.54	973	927938	2	0	0		6.116	Control_20220212_continue_004.nd2_1_projection.tif	Control	B
	Scramble shRNA	6	TRITC	5271.16	4.846	1580.08	1385	8671	35.596	54.746	0	0	7.387	32.045	53.69	7.085	2.145	0	0	-16.88	1	25544.5	5344	6046025	1	0	0		7.387	Control_20220212_continue_005.nd2_1_projection.tif	Control	A
			WGA	1522.92	4.846	386.622	134	2436	35.596	54.746	0	0	7.387	32.045	53.69	7.085	2.145	0	0	-16.88	1	7380.18	1562	1746789	2	0	0		7.387	Control_20220212_continue_005.nd2_1_projection.tif	Control	B
	Scramble shRNA	7	TRITC	4089.63	3.19	1259.89	231	7129	96.809	62.043	0	0	4.83	94.445	61.62	4.745	0.845	0	0	9.684	1	13045.4	4168	3087673	1	0	0		4.83	Control_20220212_continue_006.nd2_1_projection.tif	Control	A
			WGA	1875.02	3.19	577.202	134	3216	96.809	62.043	0	0	4.83	94.445	61.62	4.745	0.845	0	0	9.684	1	5981.07	1932	1415637	2	0	0		4.83	Control_20220212_continue_006.nd2_1_projection.tif	Control	B
	Scramble shRNA	8	TRITC	5169.22	3.232	1000.67	1992	7471	29.226	55.957	0	0	4.911	27.755	54.015	2.99	3.9	0	0	-52.258	1	16707.6	5241	3954456	1	0	0		4.911	Control_20220212_continue_007.nd2_1_projection.tif	Control	A
			WGA	3051.62	3.232	530.929	1215	4361	29.226	55.957	0	0	4.911	27.755	54.015	2.99	3.9	0	0	-52.258	1	9863.21	3086	2334488	2	0	0		4.911	Control_20220212_continue_007.nd2_1_projection.tif	Control	B
	Scramble shRNA	9	TRITC	9464.49	4.711	2297.27	1713	15774	0	0	0	0	7.205	103.74	44.59	0.325	7.28	0	0	0	1	44586	9718	10552906	1	0	0		7.205	Control_20220212_continue_008.nd2_1_projection.tif	Control	A
			WGA	1128.35	4.711	377.849	106	2487	0	0	0	0	7.205	103.74	44.59	0.325	7.28	0	0	0	1	5315.51	1209	1258109	2	0	0		7.205	Control_20220212_continue_008.nd2_1_projection.tif	Control	B
	Scramble shRNA	10	TRITC	5356.74	3.452	1434.17	1365	8198	90.846	74.141	0	0	5.263	88.4	73.255	4.94	1.755	0	0	-19.666	1	18490.5	5534	4376454	1	0	0		5.263	Control_20220212_continue_009.nd2_1_projection.tif	Control	A
			WGA	4212.91	3.452	927.349	705	6094	90.846	74.141	0	0	5.263	88.4	73.255	4.94	1.755	0	0	-19.666	1	14542.2	4391	3441950	2	0	0		5.263	Control_20220212_continue_009.nd2_1_projection.tif	Control	B
	Scramble shRNA	11	TRITC	6300.95	4.271	1581.94	2381	9894	94.608	73.629	0	0	6.513	92.43	71.24	4.355	4.875	0	0	-48.034	1	26914.4	6357	6370261	1	0	0		6.513	Control_20220212_continue_010.nd2_1_projection.tif	Control	A
			WGA	3502.24	4.271	816.301	542	5387	94.608	73.629	0	0	6.513	92.43	71.24	4.355	4.875	0	0	-48.034	1	14959.8	3521	3540770	2	0	0		6.513	Control_20220212_continue_010.nd2_1_projection.tif	Control	B
	Scramble shRNA	12	TRITC	3177.99	4.947	1148.31	390	5794	73.363	70.493	0	0	7.536	71.305	67.34	4.095	6.305	0	0	-57.087	1	15723	3147	3721427	1	0	0		7.536	Control_20220212_continue_011.nd2_1_projection.tif	Control	A
			WGA	2162.49	4.947	504.735	240	3395	73.363	70.493	0	0	7.536	71.305	67.34	4.095	6.305	0	0	-57.087	1	10698.9	2232	2532274	2	0	0		7.536	Control_20220212_continue_011.nd2_1_projection.tif	Control	B
	Scramble shRNA	13	TRITC	2472.56	4.673	813.491	585	4414	100.783	91.173	0	0	7.111	100.49	87.62	0.585	7.085	0	0	-85.106	1	11553.9	2518	2734649	1	0	0		7.111	Control_20220212_continue_012.nd2_1_projection.tif	Control	A
			WGA	2851.49	4.673	649.439	615	4637	100.783	91.173	0	0	7.111	100.49	87.62	0.585	7.085	0	0	-85.106	1	13324.6	2885	3153742	2	0	0		7.111	Control_20220212_continue_012.nd2_1_projection.tif	Control	B
	Scramble shRNA	14	TRITC	1108.77	3.426	337.05	138	2024	77.529	22.206	0	0	5.216	76.7	19.76	1.625	4.94	0	0	-71.847	1	3799.18	1125	899215	1	0	0		5.216	scramble_.nd2_1_projection.tif	scramble	A
			WGA	1973.73	3.426	522.164	188	2997	77.529	22.206	0	0	5.216	76.7	19.76	1.625	4.94	0	0	-71.847	1	6762.93	2076	1600694	2	0	0		5.216	scramble_.nd2_1_projection.tif	scramble	B
	Scramble shRNA	15	TRITC	1170.88	4.757	377.077	313	2282	25.204	98.199	0	0	7.249	22.165	96.265	6.11	3.9	0	0	32.55	1	5570.29	1156	1318412	1	0	0		7.249	scramble_001.nd2_1_projection.tif	scramble	A
			WGA	194.734	4.757	72.235	36	526	25.204	98.199	0	0	7.249	22.165	96.265	6.11	3.9	0	0	32.55	1	926.416	190	219270	2	0	0		7.249	scramble_001.nd2_1_projection.tif	scramble	B
	Scramble shRNA	16	TRITC	1864.36	4.487	481.655	504	3040	97.492	27.259	0	0	6.84	95.94	24.245	3.185	6.045	0	0	-117.6	1	8365.29	1911	1979950	1	0	0		6.84	scramble_002.nd2_1_projection.tif	scramble	A
			WGA	3718.31	4.487	807.746	659	5734	97.492	27.259	0	0	6.84	95.94	24.245	3.185	6.045	0	0	-117.6	1	16683.9	3809	3948841	2	0	0		6.84	scramble_002.nd2_1_projection.tif	scramble	B
	Scramble shRNA	17	TRITC	1539.2	4.652	452.152	405	2603	0	0	0	0	7.085	69.16	89.635	2.99	6.5	0	0	0	1	7159.94	1544	1694661	1	0	0		7.085	scramble_003.nd2_1_projection.tif	scramble	A
			WGA	3148.19	4.652	682.018	762	4758	0	0	0	0	7.085	69.16	89.635	2.99	6.5	0	0	0	1	14644.5	3181	3466154	2	0	0		7.085	scramble_003.nd2_1_projection.tif	scramble	B
	Scramble shRNA	18	TRITC	2702.42	4.846	1026.32	287	5307	0	0	0	0	7.356	23.205	67.405	6.565	3.38	0	0	0	1	13096.1	2782	3099678	1	0	0		7.356	scramble_004.nd2_1_projection.tif	scramble	A
			WGA	3846.23	4.846	961.592	1274	6465	0	0	0	0	7.356	23.205	67.405	6.565	3.38	0	0	0	1	18639.1	3851	4411625	2	0	0		7.356	scramble_004.nd2_1_projection.tif	scramble	B
	Scramble shRNA	19	TRITC	2068.24	4.221	739.514	69	4153	0	0	0	0	6.43	28.925	59.67	6.305	1.56	0	0	0	1	8729.58	2098	2066173	1	0	0		6.43	scramble_005.nd2_1_projection.tif	scramble	A
			WGA	4049.22	4.221	944.615	487	6528	0	0	0	0	6.43	28.925	59.67	6.305	1.56	0	0	0	1	17090.9	4026	4045174	2	0	0		6.43	scramble_005.nd2_1_projection.tif	scramble	B
	Scramble shRNA	20	TRITC	2667.61	4.36	732.264	863	4293	0	0	0	0	6.645	63.96	86.905	6.175	2.535	0	0	0	1	11631.3	2647	2752973	1	0	0		6.645	scramble_006.nd2_1_projection.tif	scramble	A
			WGA	1650.65	4.36	386.214	352	2633	0	0	0	0	6.645	63.96	86.905	6.175	2.535	0	0	0	1	7197.15	1684	1703467	2	0	0		6.645	scramble_006.nd2_1_projection.tif	scramble	B
	Scramble shRNA	21	TRITC	4585.06	3.693	1243.2	1239	7185	0	0	0	0	5.609	17.55	84.955	5.655	0.585	0	0	0	1	16931	4658	4007342	1	0	0		5.609	scramble_007.nd2_1_projection.tif	scramble	A
			WGA	2638	3.693	619.506	818	5641	0	0	0	0	5.609	17.55	84.955	5.655	0.585	0	0	0	1	9741.2	2664	2305609	2	0	0		5.609	scramble_007.nd2_1_projection.tif	scramble	B
	Scramble shRNA	22	TRITC	2815.58	3.938	756.24	987	4403	0	0	0	0	5.983	71.305	34.45	3.38	5.005	0	0	0	1	11086.9	2930	2624118	1	0	0		5.983	scramble_008.nd2_1_projection.tif	scramble	A
			WGA	2353.66	3.938	727.842	531	8830	0	0	0	0	5.983	71.305	34.45	3.38	5.005	0	0	0	1	9267.99	2321	2193608	2	0	0		5.983	scramble_008.nd2_1_projection.tif	scramble	B
	Scramble shRNA	23	TRITC	4571.42	4.267	1176.15	1630	6936	0	0	0	0	6.487	75.53	101.4	5.85	2.99	0	0	0	1	19507.4	4665	4617133	1	0	0		6.487	scramble_009.nd2_1_projection.tif	scramble	A
			WGA	4670.15	4.267	869.823	1475	6921	0	0	0	0	6.487	75.53	101.4	5.85	2.99	0	0	0	1	19928.7	4680	4716852	2	0	0		6.487	scramble_009.nd2_1_projection.tif	scramble	B
	Scramble shRNA	24	TRITC	4289.63	3.317	1138.37	1367	6625	0	0	0	0	5.033	62.4	53.105	5.07	0.39	0	0	0	1	14227.1	4393	3367362	1	0	0		5.033	scramble_010.nd2_1_projection.tif	scramble	A
			WGA	978.478	3.317	304.82	172	1824	0	0	0	0	5.033	62.4	53.105	5.07	0.39	0	0	0	1	3245.24	992	768105	2	0	0		5.033	scramble_010.nd2_1_projection.tif	scramble	B
	Scramble shRNA	25	TRITC	3146.57	4.546	954.582	752	5373	0	0	0	0	6.935	29.315	66.495	6.955	0.65	0	0	0	1	14304.6	3186	3385706	1	0	0		6.935	scramble_011.nd2_1_projection.tif	scramble	A
			WGA	3195.45	4.546	708.456	591	5572	0	0	0	0	6.935	29.315	66.495	6.955	0.65	0	0	0	1	14526.9	3154	3438309	2	0	0		6.935	scramble_011.nd2_1_projection.tif	scramble	B
	Scramble shRNA	26	TRITC	1974.15	7.326	812.25	229	4351	0	0	0	0	11.232	26.65	70.59	10.4	4.55	0	0	0	0.73	14462.9	1942	3423181	1	0	0		11.232	scramble_012.nd2_1_projection.tif	scramble	A
			WGA	9454.44	7.326	6110.2	2222	29899	0	0	0	0	11.232	26.65	70.59	10.4	4.55	0	0	0	0.73	69264.7	7697	16394004	2	0	0		11.232	scramble_012.nd2_1_projection.tif	scramble	B
	Scramble shRNA	27	TRITC	2549.41	3.972	774.343	489	4106	0	0	0	0	6.014	78	54.665	1.56	5.915	0	0	0	1	10125	2599	2396445	1	0	0		6.014	scramble_014.nd2_1_projection.tif	scramble	A
			WGA	3175.24	3.972	801.857	429	5296	0	0	0	0	6.014	78	54.665	1.56	5.915	0	0	0	1	12610.5	3194	2984730	2	0	0		6.014	scramble_014.nd2_1_projection.tif	scramble	B
	Scramble shRNA	28	TRITC	1618.16	3.372	532.779	187	2831	0	0	0	0	5.135	18.915	93.015	4.615	2.34	0	0	0	1	5455.7	1630	1291289	1	0	0		5.135	scramble_015.nd2_1_projection.tif	scramble	A
			WGA	2587.53	3.372	557.588	842	3825	0	0	0	0	5.135	18.915	93.015	4.615	2.34	0	0	0	1	8723.99	2625	2064849	2	0	0		5.135	scramble_015.nd2_1_projection.tif	scramble	B
	Scramble shRNA	29	TRITC	2264.47	3.363	634.512	511	3656	0	0	0	0	5.088	89.115	81.64	4.94	1.3	0	0	0	1	7615.66	2356	1802522	1	0	0		5.088	scramble_016.nd2_1_projection.tif	scramble	A
			WGA	3283.57	3.363	789.025	470	4914	0	0	0	0	5.088	89.115	81.64	4.94	1.3	0	0	0	1	11043	3399	2613726	2	0	0		5.088	scramble_016.nd2_1_projection.tif	scramble	B
	Scramble shRNA	30	TRITC	2147.8	3.127	527.605	872	3530	0	0	0	0	4.754	26.455	61.815	3.575	3.185	0	0	0	1	6715.09	2188	1589370	1	0	0		4.754	scramble_017.nd2_1_projection.tif	scramble	A
			WGA	3613.02	3.127	781.943	811	5370	0	0	0	0	4.754	26.455	61.815	3.575	3.185	0	0	0	1	11296.1	3703	2673636	2	0	0		4.754	scramble_017.nd2_1_projection.tif	scramble	B
	Scramble shRNA	31	TRITC	1898.29	5.691	692.419	202	3446	0	0	0	0	8.696	72.93	57.07	7.215	4.94	0	0	0	0.946	10803.3	1954	2556993	1	0	0		8.696	scramble_018.nd2_1_projection.tif	scramble	A
			WGA	2147.5	5.691	511.285	262	3401	0	0	0	0	8.696	72.93	57.07	7.215	4.94	0	0	0	0.946	12221.6	2200	2892680	2	0	0		8.696	scramble_018.nd2_1_projection.tif	scramble	B
	Scramble shRNA	32	TRITC	1681.61	4.2	458.185	488	2874	0	0	0	0	6.402	40.17	60.125	5.915	2.47	0	0	0	1	7062.18	1683	1671521	1	0	0		6.402	scramble_019.nd2_1_projection.tif	scramble	A
			WGA	920.493	4.2	217.151	198	1529	0	0	0	0	6.402	40.17	60.125	5.915	2.47	0	0	0	1	3865.75	930	914970	2	0	0		6.402	scramble_019.nd2_1_projection.tif	scramble	B
	Sample		Channel	Mean	Area	StdDev	Min	Max	X	Y	XM	YM	Perim.	BX	BY	Width	Height	Major	Minor	Angle	Circ.	IntDen	Median	RawIntDen	Ch	AR	Round	Solidity	Length	File	Condition	Channel
	v1g243188 shRNA	1	TRITC	465.987	4.483	148.515	117	983	0	0	0	0	6.817	94.51	46.865	6.37	2.73	0	0	0	1	2088.89	469	494412	1	0	0		6.817	spinalinKD_.nd2_1_projection.tif	spinalinKD	A
			WGA	982.766	4.483	323.262	106	2108	0	0	0	0	6.817	94.51	46.865	6.37	2.73	0	0	0	1	4405.47	1025	1042715	2	0	0		6.817	spinalinKD_.nd2_1_projection.tif	spinalinKD	B
	v1g243188 shRNA	2	TRITC	218.338	6.185	97.889	27	533	0	0	0	0	9.452	21.19	31.59	6.89	6.565	0	0	0	0.87	1350.51	214	319647	1	0	0		9.452	spinalinKD_001.nd2_1_projection.tif	spinalinKD	A
			WGA	809.932	6.185	181.641	348	1749	0	0	0	0	9.452	21.19	31.59	6.89	6.565	0	0	0	0.87	5009.75	802	1185740	2	0	0		9.452	spinalinKD_001.nd2_1_projection.tif	spinalinKD	B
	v1g243188 shRNA	3	TRITC	242.534	5.501	88.252	33	583	0	0	0	0	8.4	52.975	48.1	2.275	8.125	0	0	0	0.98	1334.17	241	315779	1	0	0		8.4	spinalinKD_002.nd2_1_projection.tif	spinalinKD	A
			WGA	3306.55	5.501	750.166	1877	7111	0	0	0	0	8.4	52.975	48.1	2.275	8.125	0	0	0	0.98	18189.2	3252	4305132	2	0	0		8.4	spinalinKD_002.nd2_1_projection.tif	spinalinKD	B
	v1g243188 shRNA	4	TRITC	526.899	4.833	150.395	195	991	0	0	0	0	7.362	69.485	73.71	2.795	6.89	0	0	0	1	2546.72	521	602773	1	0	0		7.362	spinalinKD_003.nd2_1_projection.tif	spinalinKD	A
			WGA	1759.29	4.833	361.519	564	2852	0	0	0	0	7.362	69.485	73.71	2.795	6.89	0	0	0	1	8503.34	1760	2012624	2	0	0		7.362	spinalinKD_003.nd2_1_projection.tif	spinalinKD	B
	v1g243188 shRNA	5	TRITC	381.014	6.025	132.35	69	784	0	0	0	0	9.187	56.16	48.1	6.175	6.76	0	0	0	0.897	2295.55	378	543326	1	0	0		9.187	spinalinKD_004.nd2_1_projection.tif	spinalinKD	A
			WGA	3875.94	6.025	977.018	916	7685	0	0	0	0	9.187	56.16	48.1	6.175	6.76	0	0	0	0.897	23352	3808	5527094	2	0	0		9.187	spinalinKD_004.nd2_1_projection.tif	spinalinKD	B
	v1g243188 shRNA	6	TRITC	532.008	2.772	165.298	65	1029	0	0	0	0	4.2	58.24	35.49	0.585	4.225	0	0	0	1	1474.51	529	348997	1	0	0		4.2	spinalinKD_005.nd2_1_projection.tif	spinalinKD	A
			WGA	2718.57	2.772	867.734	478	4914	0	0	0	0	4.2	58.24	35.49	0.585	4.225	0	0	0	1	7534.78	2868	1783381	2	0	0		4.2	spinalinKD_005.nd2_1_projection.tif	spinalinKD	B
	v1g243188 shRNA	7	TRITC	487.512	2.138	142.742	192	955	0	0	0	0	3.229	33.67	58.955	3.055	1.17	0	0	0	1	1042.23	483	246681	1	0	0		3.229	spinalinKD_006.nd2_1_projection.tif	spinalinKD	A
			WGA	3185.25	2.138	619.945	1402	5052	0	0	0	0	3.229	33.67	58.955	3.055	1.17	0	0	0	1	6809.58	3166	1611735	2	0	0		3.229	spinalinKD_006.nd2_1_projection.tif	spinalinKD	B
	v1g243188 shRNA	8	TRITC	549.378	4.073	151.38	116	941	0	0	0	0	6.355	74.035	74.49	2.535	5.655	0	0	0	1	2237.56	564	529600	1	0	0		6.355	spinalinKD_007.nd2_1_projection.tif	spinalinKD	A
			WGA	4967.11	4.073	1727.72	384	9382	0	0	0	0	6.355	74.035	74.49	2.535	5.655	0	0	0	1	20230.5	5355	4788290	2	0	0		6.355	spinalinKD_007.nd2_1_projection.tif	spinalinKD	B
	v1g243188 shRNA	9	TRITC	966.905	4.567	418.041	110	2240	0	0	0	0	6.969	27.17	79.43	4.94	5.005	0	0	0	1	4416.07	911	1045224	1	0	0		6.969	spinalinKD_008.nd2_1_projection.tif	spinalinKD	A
			WGA	2748.87	4.567	755.473	679	4508	0	0	0	0	6.969	27.17	79.43	4.94	5.005	0	0	0	1	12554.7	2733	2971532	2	0	0		6.969	spinalinKD_008.nd2_1_projection.tif	spinalinKD	B
	v1g243188 shRNA	10	TRITC	899.989	4.876	257.242	208	1622	0	0	0	0	7.461	98.995	31.85	3.575	6.63	0	0	0	1	4388.03	909	1038587	1	0	0		7.461	spinalinKD_009.nd2_1_projection.tif	spinalinKD	A
			WGA	7265.99	4.876	2112.34	1084	10562	0	0	0	0	7.461	98.995	31.85	3.575	6.63	0	0	0	1	35426.4	7844	8384957	2	0	0		7.461	spinalinKD_009.nd2_1_projection.tif	spinalinKD	B
	v1g243188 shRNA	11	TRITC	347.44	4.187	124.99	54	716	0	0	0	0	6.372	71.37	94.445	6.305	1.3	0	0	0	1	1454.72	347	344313	1	0	0		6.372	spinalinKD_010.nd2_1_projection.tif	spinalinKD	A
			WGA	1514.96	4.187	339.963	669	2453	0	0	0	0	6.372	71.37	94.445	6.305	1.3	0	0	0	1	6343.12	1499	1501330	2	0	0		6.372	spinalinKD_010.nd2_1_projection.tif	spinalinKD	B
	v1g243188 shRNA	12	TRITC	532.39	3.486	125.282	166	914	0	0	0	0	5.308	87.49	66.43	5.135	1.365	0	0	0	1	1855.71	521	439222	1	0	0		5.308	spinalinKD_011.nd2_1_projection.tif	spinalinKD	A
			WGA	2339.51	3.486	621.604	374	5454	0	0	0	0	5.308	87.49	66.43	5.135	1.365	0	0	0	1	8154.66	2418	1930098	2	0	0		5.308	spinalinKD_011.nd2_1_projection.tif	spinalinKD	B
	v1g243188 shRNA	13	TRITC	222.049	3.029	81.832	33	494	0	0	0	0	4.607	73.71	39.845	0.26	4.68	0	0	0	1	672.658	215	159209	1	0	0		4.607	spinalinKD_012.nd2_1_projection.tif	spinalinKD	A
			WGA	2470.5	3.029	772.959	336	5394	0	0	0	0	4.607	73.71	39.845	0.26	4.68	0	0	0	1	7483.94	2521	1771346	2	0	0		4.607	spinalinKD_012.nd2_1_projection.tif	spinalinKD	B
	v1g243188 shRNA	14	TRITC	338.328	2.818	103.378	67	604	0	0	0	0	4.263	60.71	36.335	4.29	0.585	0	0	0	1	953.435	340	225665	1	0	0		4.263	spinalinKD_013.nd2_1_projection.tif	spinalinKD	A
			WGA	2779.19	2.818	626.126	465	4355	0	0	0	0	4.263	60.71	36.335	4.29	0.585	0	0	0	1	7831.95	2756	1853717	2	0	0		4.263	spinalinKD_013.nd2_1_projection.tif	spinalinKD	B
	v1g243188 shRNA	15	TRITC	192.574	5.818	82.717	18	510	0	0	0	0	8.87	90.22	57.07	8.775	1.365	0	0	0	0.929	1120.36	182	265175	1	0	0		8.87	spinalinKD_014.nd2_1_projection.tif	spinalinKD	A
			WGA	3097.42	5.818	830.535	933	6596	0	0	0	0	8.87	90.22	57.07	8.775	1.365	0	0	0	0.929	18020.2	3097	4265147	2	0	0		8.87	spinalinKD_014.nd2_1_projection.tif	spinalinKD	B
	v1g243188 shRNA	16	TRITC	513.723	6.27	153.568	157	1022	0	0	0	0	9.602	38.545	48.36	8.71	4.095	0	0	0	0.855	3220.99	508	762365	1	0	0		9.602	spinalinKD_015.nd2_1_projection.tif	spinalinKD	A
			WGA	7013.28	6.27	1622.23	1940	14622	0	0	0	0	9.602	38.545	48.36	8.71	4.095	0	0	0	0.855	43972.5	6888	10407702	2	0	0		9.602	spinalinKD_015.nd2_1_projection.tif	spinalinKD	B
	v1g243188 shRNA	17	TRITC	206.273	4.728	67.963	54	477	0	0	0	0	7.192	63.05	44.98	5.395	4.615	0	0	0	1	975.21	201	230819	1	0	0		7.192	spinalinKD_017.nd2_1_projection.tif	spinalinKD	A
			WGA	1760.66	4.728	496.701	350	2744	0	0	0	0	7.192	63.05	44.98	5.395	4.615	0	0	0	1	8324.02	1829	1970183	2	0	0		7.192	spinalinKD_017.nd2_1_projection.tif	spinalinKD	B
	v1g243188 shRNA	18	TRITC	255.236	7.056	107.977	37	604	0	0	0	0	10.779	33.215	63.44	10.4	2.86	0	0	0	0.763	1800.88	249	426244	1	0	0		10.779	spinalinKD_018.nd2_1_projection.tif	spinalinKD	A
			WGA	6044.94	7.056	1961.06	1900	16953	0	0	0	0	10.779	33.215	63.44	10.4	2.86	0	0	0	0.763	42651.6	5631	10095045	2	0	0		10.779	spinalinKD_018.nd2_1_projection.tif	spinalinKD	B
	v1g243188 shRNA	19	TRITC	538.506	4.056	153.58	79	914	0	0	0	0	6.197	89.44	61.035	1.56	6.045	0	0	0	1	2184.18	539	516966	1	0	0		6.197	spinalinKD_019.nd2_1_projection.tif	spinalinKD	A
			WGA	3855.16	4.056	1227.51	536	6269	0	0	0	0	6.197	89.44	61.035	1.56	6.045	0	0	0	1	15636.5	4125	3700950	2	0	0		6.197	spinalinKD_019.nd2_1_projection.tif	spinalinKD	B
	v1g243188 shRNA	20	TRITC	412.341	4.056	164.373	62	936	0	0	0	0	6.192	22.685	59.475	6.175	0.91	0	0	0	1	1672.45	418	395847	1	0	0		6.192	spinalinKD_020.nd2_1_projection.tif	spinalinKD	A
			WGA	1681.84	4.056	527.95	318	3220	0	0	0	0	6.192	22.685	59.475	6.175	0.91	0	0	0	1	6821.53	1674	1614563	2	0	0		6.192	spinalinKD_020.nd2_1_projection.tif	spinalinKD	B
	v1g243188 shRNA	21	TRITC	559.718	4.973	247.661	97	1564	0	0	0	0	7.572	30.615	60.97	7.605	0.325	0	0	0	1	2783.38	522	658788	1	0	0		7.572	spinalinKD_021.nd2_1_projection.tif	spinalinKD	A
			WGA	6925.27	4.973	2800.24	1943	17729	0	0	0	0	7.572	30.615	60.97	7.605	0.325	0	0	0	1	34438.1	6461	8151038	2	0	0		7.572	spinalinKD_021.nd2_1_projection.tif	spinalinKD	B
	v1g243188 shRNA	22	TRITC	638.217	3.532	173.776	123	1152	0	0	0	0	5.385	24.96	62.075	5.46	0.325	0	0	0	1	2254.24	641	533549	1	0	0		5.385	spinalinKD_022.nd2_1_projection.tif	spinalinKD	A
			WGA	2548.34	3.532	580.533	683	3795	0	0	0	0	5.385	24.96	62.075	5.46	0.325	0	0	0	1	9000.97	2599	2130408	2	0	0		5.385	spinalinKD_022.nd2_1_projection.tif	spinalinKD	B
	v1g243188 shRNA	23	TRITC	482.965	4.69	211.895	83	1357	0	0	0	0	7.131	40.235	57.2	7.15	0.195	0	0	0	1	2264.99	459	536091	1	0	0		7.131	spinalinKD_023.nd2_1_projection.tif	spinalinKD	A
			WGA	4580.75	4.69	1937.04	955	12190	0	0	0	0	7.131	40.235	57.2	7.15	0.195	0	0	0	1	21482.6	4288	5084637	2	0	0		7.131	spinalinKD_023.nd2_1_projection.tif	spinalinKD	B
	v1g243188 shRNA	24	TRITC	604.916	3.515	208.383	90	1151	0	0	0	0	5.354	38.09	29.64	4.29	3.315	0	0	0	1	2126.4	619	503290	1	0	0		5.354	spinalinKD_024.nd2_1_projection.tif	spinalinKD	A
			WGA	2065.46	3.515	479.155	606	2955	0	0	0	0	5.354	38.09	29.64	4.29	3.315	0	0	0	1	7260.52	2129	1718465	2	0	0		5.354	spinalinKD_024.nd2_1_projection.tif	spinalinKD	B
	v1g243188 shRNA	25	TRITC	245.207	4.749	83.175	52	633	0	0	0	0	7.251	119.015	89.05	6.37	3.51	0	0	0	1	1164.46	242	275613	1	0	0		7.251	spinalinKD_025.nd2_1_projection.tif	spinalinKD	A
			WGA	892.405	4.749	200.859	238	1592	0	0	0	0	7.251	119.015	89.05	6.37	3.51	0	0	0	1	4237.94	893	1003063	2	0	0		7.251	spinalinKD_025.nd2_1_projection.tif	spinalinKD	B
	v1g243188 shRNA	26	TRITC	344.212	5.961	115.837	70	729	0	0	0	0	9.125	89.375	88.27	7.735	5.005	0	0	0	0.9	2052.01	338	485683	1	0	0		9.125	Spinalin_20220212_continue_.nd2_1_projection.tif	Spinalin	A
			WGA	580.922	5.961	135.32	73	887	0	0	0	0	9.125	89.375	88.27	7.735	5.005	0	0	0	0.9	3463.15	602	819681	2	0	0		9.125	Spinalin_20220212_continue_.nd2_1_projection.tif	Spinalin	B
	v1g243188 shRNA	27	TRITC	307.571	3.473	85.915	43	639	0	0	0	0	5.286	96.395	109.33	3.64	3.9	0	0	0	1	1068.18	299	252823	1	0	0		5.286	Spinalin_20220212_continue_001.nd2_1_projection.tif	Spinalin	A
			WGA	955.785	3.473	323.282	103	1625	0	0	0	0	5.286	96.395	109.33	3.64	3.9	0	0	0	1	3319.39	1025	785655	2	0	0		5.286	Spinalin_20220212_continue_001.nd2_1_projection.tif	Spinalin	B
	v1g243188 shRNA	28	TRITC	407.812	3.515	121.149	114	731	0	0	0	0	5.335	12.87	41.535	1.105	5.265	0	0	0	1	1433.54	403	339300	1	0	0		5.335	Spinalin_20220212_continue_002.nd2_1_projection.tif	Spinalin	A
			WGA	1124.12	3.515	314.27	382	2000	0	0	0	0	5.335	12.87	41.535	1.105	5.265	0	0	0	1	3951.5	1112	935267	2	0	0		5.335	Spinalin_20220212_continue_002.nd2_1_projection.tif	Spinalin	B
	v1g243188 shRNA	29	TRITC	515.432	3.832	146.397	112	941	0	0	0	0	5.839	106.405	91.65	3.51	4.68	0	0	0	1	1975.17	505	467497	1	0	0		5.839	Spinalin_20220212_continue_003.nd2_1_projection.tif	Spinalin	A
			WGA	4448.19	3.832	1391.48	415	8166	0	0	0	0	5.839	106.405	91.65	3.51	4.68	0	0	0	1	17045.8	4540	4034507	2	0	0		5.839	Spinalin_20220212_continue_003.nd2_1_projection.tif	Spinalin	B
	v1g243188 shRNA	30	TRITC	513.001	5.256	154.423	48	1007	0	0	0	0	8.029	93.275	54.925	3.575	7.28	0	0	0	1	2696.28	504	638173	1	0	0		8.029	Spinalin_20220212_continue_004.nd2_1_projection.tif	Spinalin	A
			WGA	3045.2	5.256	903.073	275	4660	0	0	0	0	8.029	93.275	54.925	3.575	7.28	0	0	0	1	16005.3	3234	3788226	2	0	0		8.029	Spinalin_20220212_continue_004.nd2_1_projection.tif	Spinalin	B
	v1g243188 shRNA	31	TRITC	529.101	4.871	215.987	64	1138	0	0	0	0	7.466	22.88	59.085	5.59	5.07	0	0	0	1	2577.47	516	610053	1	0	0		7.466	Spinalin_20220212_continue_005.nd2_1_projection.tif	Spinalin	A
			WGA	1331.22	4.871	351.507	337	2428	0	0	0	0	7.466	22.88	59.085	5.59	5.07	0	0	0	1	6484.96	1297	1534901	2	0	0		7.466	Spinalin_20220212_continue_005.nd2_1_projection.tif	Spinalin	B
	v1g243188 shRNA	32	TRITC	607.337	4.774	201.818	125	1225	0	0	0	0	7.3	28.6	59.475	7.345	0.26	0	0	0	1	2899.58	605	686291	1	0	0		7.3	Spinalin_20220212_continue_006.nd2_1_projection.tif	Spinalin	A
			WGA	1869.9	4.774	542.481	377	5084	0	0	0	0	7.3	28.6	59.475	7.345	0.26	0	0	0	1	8927.35	1802	2112982	2	0	0		7.3	Spinalin_20220212_continue_006.nd2_1_projection.tif	Spinalin	B
	v1g243188 shRNA	33	TRITC	415.172	6.764	145.199	92	834	0	0	0	0	10.338	97.63	44.98	9.035	5.2	0	0	0	0.795	2808.32	407	664690	1	0	0		10.338	Spinalin_20220212_continue_007.nd2_1_projection.tif	Spinalin	A
			WGA	382.099	6.764	88.182	35	622	0	0	0	0	10.338	97.63	44.98	9.035	5.2	0	0	0	0.795	2584.6	388	611740	2	0	0		10.338	Spinalin_20220212_continue_007.nd2_1_projection.tif	Spinalin	B
	v1g243188 shRNA	34	TRITC	359.92	6.097	128.353	94	919	0	0	0	0	9.323	69.485	18.525	2.08	9.165	0	0	0	0.882	2194.31	348	519364	1	0	0		9.323	Spinalin_20220212_continue_008.nd2_1_projection.tif	Spinalin	A
			WGA	1383.64	6.097	358.386	204	3219	0	0	0	0	9.323	69.485	18.525	2.08	9.165	0	0	0	0.882	8435.61	1382	1996595	2	0	0		9.323	Spinalin_20220212_continue_008.nd2_1_projection.tif	Spinalin	B
	v1g243188 shRNA	35	TRITC	277.613	3.697	89.176	38	549	0	0	0	0	5.616	88.01	72.735	5.33	1.885	0	0	0	1	1026.3	274	242911	1	0	0		5.616	Spinalin_20220212_continue_009.nd2_1_projection.tif	Spinalin	A
			WGA	818.838	3.697	203.272	144	1332	0	0	0	0	5.616	88.01	72.735	5.33	1.885	0	0	0	1	3027.14	833	716483	2	0	0		5.616	Spinalin_20220212_continue_009.nd2_1_projection.tif	Spinalin	B
	v1g243188 shRNA	36	TRITC	640.395	2.772	181.575	190	1117	0	0	0	0	4.21	33.93	64.87	3.77	2.015	0	0	0	1	1774.92	660	420099	1	0	0		4.21	Spinalin_20220212_continue_010.nd2_1_projection.tif	Spinalin	A
			WGA	1795.45	2.772	494.865	505	2951	0	0	0	0	4.21	33.93	64.87	3.77	2.015	0	0	0	1	4976.27	1856	1177815	2	0	0		4.21	Spinalin_20220212_continue_010.nd2_1_projection.tif	Spinalin	B
	v1g243188 shRNA	37	TRITC	672.354	4.884	222.395	145	1447	0	0	0	0	7.439	31.655	71.76	7.085	2.34	0	0	0	1	3283.84	671	777241	1	0	0		7.439	Spinalin_20220212_continue_011.nd2_1_projection.tif	Spinalin	A
			WGA	2509.75	4.884	527.281	727	4027	0	0	0	0	7.439	31.655	71.76	7.085	2.34	0	0	0	1	12257.9	2548	2901267	2	0	0		7.439	Spinalin_20220212_continue_011.nd2_1_projection.tif	Spinalin	B

## Sheet: Sup. Fig. 6e
Sup. Fig. 6e
Replicate 1	Sample	Scramble 1
	Gene Target	GAPDH	v1g243188
	Ct value	18.7798	19.943
		18.782	19.6684
		18.7919	19.8115
	Sample	KD1 v1g243188
	Gene Target	GAPDH	v1g243188
	Ct value	19.7569	22.1235
		19.732	22.0971
		19.7066	22.1007
Replicate 2	Sample	Scramble 2
	Gene Target	GAPDH	v1g243188
	Ct value	ERROR	17.9653
		16.4152	17.8326
		16.357	17.2778
	Sample	KD2 v1g243188
	Gene Target	GAPDH	v1g243188
	Ct value	ERROR	19.8116
		17.1222	19.8564
		16.9803	19.7376
Replicate 3	Sample	Scramble3
	Gene Target	GAPDH	v1g243188
	Ct value	16.8979	17.9371
		16.9162	18.0554
		16.6857	17.866
	Sample	KD3 v1g243188
	Gene Target	GAPDH	v1g243188
	Ct value	17.0307	19.8231
		16.985	19.7376
		16.9932	19.7451

## Sheet: Reviewer Fig.6
Reviewer Fig. 6
Directional Correlation	Sample	Distance	Dot	Std	Count	StdErr
	Scramble	0	1	0	3.16228	0
	Scramble	1	0.99432	0.00298042	3.16228	0.000942492
	Scramble	2	0.988641	0.00596084	3.16228	0.00188498
	Scramble	3	0.983105	0.00906687	3.16228	0.0028672
	Scramble	4	0.975964	0.015096	3.16228	0.00477377
	Scramble	5	0.968637	0.0227586	3.16228	0.0071969
	Scramble	6	0.960229	0.030387	3.16228	0.00960923
	Scramble	7	0.951314	0.0385383	3.16228	0.0121869
	Scramble	8	0.942227	0.0477073	3.16228	0.0150864
	Scramble	9	0.932411	0.0587549	3.16228	0.0185799
	Scramble	10	0.92293	0.0688513	3.16228	0.0217727
	Scramble	11	0.912849	0.0797021	3.16228	0.025204
	Scramble	12	0.903253	0.0914141	3.16228	0.0289077
	Scramble	13	0.89391	0.103437	3.16228	0.0327096
	Scramble	14	0.884402	0.115265	3.16228	0.03645
	Scramble	15	0.875176	0.12663	3.16228	0.0400439
	Scramble	16	0.865744	0.138222	3.16228	0.0437096
	Scramble	17	0.858398	0.146194	3.16228	0.0462305
	Scramble	18	0.852053	0.153133	3.16228	0.048425
	Scramble	19	0.845458	0.160153	3.16228	0.0506448
	Scramble	20	0.838406	0.167267	3.16228	0.0528946
	Scramble	21	0.832048	0.175744	3.16228	0.0555751
	Scramble	22	0.825055	0.184067	3.16228	0.0582071
	Scramble	23	0.816437	0.190603	3.16228	0.060274
	Scramble	24	0.802845	0.196871	3.16228	0.0622561
	Scramble	25	0.786143	0.205197	3.16228	0.0648889
	Scramble	26	0.794882	0.237153	3.16228	0.0749944
	Scramble	27	0.788944	0.243437	3.16228	0.0769816
	Scramble	28	0.782533	0.248771	3.16228	0.0786682
	Scramble	29	0.775677	0.253889	3.16228	0.0802867
	Scramble	30	0.768324	0.259119	3.16228	0.0819405
	Scramble	31	0.7615	0.265031	3.16228	0.0838102
	Scramble	32	0.756562	0.272091	3.16228	0.0860429
	Scramble	33	0.752617	0.279314	3.16228	0.0883268
	Scramble	34	0.746694	0.285605	3.16228	0.0903162
	Sample	Distance	Dot	Std	Count	StdErr
	v1g243188	0	1	3.0792e-17	3.74166	8.22952e-18
	v1g243188	1	0.989697	0.0109359	3.74166	0.00292274
	v1g243188	2	0.979446	0.0214894	3.74166	0.00574328
	v1g243188	3	0.967779	0.0334676	3.74166	0.00894459
	v1g243188	4	0.954996	0.0475715	3.74166	0.012714
	v1g243188	5	0.939704	0.0656204	3.74166	0.0175378
	v1g243188	6	0.92096	0.0868913	3.74166	0.0232227
	v1g243188	7	0.899651	0.112413	3.74166	0.0300435
	v1g243188	8	0.88079	0.13203	3.74166	0.0352864
	v1g243188	9	0.860035	0.151889	3.74166	0.040594
	v1g243188	10	0.835529	0.180168	3.74166	0.0481518
	v1g243188	11	0.810674	0.209775	3.74166	0.0560649
	v1g243188	12	0.787848	0.233705	3.74166	0.0624602
	v1g243188	13	0.763779	0.256839	3.74166	0.0686431
	v1g243188	14	0.738686	0.280681	3.74166	0.0750153
	v1g243188	15	0.713636	0.303395	3.74166	0.0810858
	v1g243188	16	0.688986	0.325902	3.74166	0.0871011
	v1g243188	17	0.661975	0.350336	3.74166	0.0936313
	v1g243188	18	0.630965	0.374147	3.74166	0.0999949
	v1g243188	19	0.597667	0.400753	3.74166	0.107106
	v1g243188	20	0.56192	0.431124	3.74166	0.115223
	v1g243188	21	0.527374	0.462841	3.74166	0.1237
	v1g243188	22	0.494284	0.494464	3.74166	0.132151
	v1g243188	23	0.458054	0.529959	3.74166	0.141638
	v1g243188	24	0.427186	0.559412	3.74166	0.149509
	v1g243188	25	0.399289	0.58599	3.74166	0.156612
	v1g243188	26	0.372479	0.61182	3.74166	0.163516
	v1g243188	27	0.348739	0.633468	3.74166	0.169302
	v1g243188	28	0.32405	0.654483	3.74166	0.174918
	v1g243188	29	0.258568	0.681422	3.74166	0.182118
	v1g243188	30	0.235408	0.698118	3.74166	0.18658
	v1g243188	31	0.212983	0.712686	3.74166	0.190473
	v1g243188	32	0.194471	0.721815	3.74166	0.192913
	v1g243188	33	0.178938	0.727935	3.74166	0.194549
	v1g243188	34	0.163934	0.733142	3.74166	0.19594

## Sheet: Sup. Info.
Sup. Information	Geometric parameters	values (mm)
	Rc=r	0.12
	Ruc	0.6
	Cc=r	0.12
	Cuc	1.2
	Length of shaft filaments, L	20
Reported Young's modulus of CPP-1*	Y= 7.8 +/- 8.0 MPa
Shear Modulus of the collagen m**	35 Mpa
Ref
*	Bentele T, Amadei F et al, New Class of Crosslinker-Free Nano ber Biomaterials from Hydra
	Nematocyst Proteins, Sci.Reports, 2019, 9:19116.
**	Dutov P, Antipova O et al, Measurement of ElasticModulus of Collagen Type I Single Fiber,
	PLoS ONE, 2016, 11(1): e0145711.
